# Supplementary material for: The relationship between telomere length and mortality risk in non-model vertebrate systems: a meta-analysis
Source: Philos Trans R Soc Lond B Biol Sci. 2018 Jan 15;373(1741):20160447. doi: 10.1098/rstb.2016.0447 (PMC5784067; doi:10.1098/rstb.2016.0447)
Supplement: Data [file rstb20160447supp3.csv]

Study	Class	Order	Species	estimate	se	n	Follow up period	Method	Age group	lifespan	loglifesp
Angelier 2013	Bird	Passeriformes	Setophaga ruticilla	-1.100	0.460	36	1	qPCR	Adult	10.1	2.312535424
Asghar 2015	Bird	Passeriformes	Acrocephalus arundinaceus	-0.293	0.113	100	23	qPCR	Juvenile	10.1	2.312535424
Barrett 2013	Bird	Passeriformes	Acrocephalus sechellensis	-0.414	0.192	203	1	qPCR	Adult	17	2.833213344
Barrett 2013	Bird	Passeriformes	Acrocephalus sechellensis	0.064	0.071	203	15	qPCR	Adult	17	2.833213344
Bauch 2014	Bird	Charadriiformes	Sterna hirundo	-0.140	0.113	181	4	TRF	Adult	33	3.496507561
Beaulieu 2011	Bird	Sphenisciformes	Pygoscelis adeliae	0.036	0.313	72	3	qPCR	Adult	16	2.772588722
Belmaker 2016	Bird	Passeriformes	Tachycineta bicolor	-0.054	0.124	107	1	TRF	Adult	12.1	2.493205453
Bize 2009	Bird	Apodiformes	Apus melba	-0.348	0.126	96	6	qPCR	Adult	26	3.258096538
Boonekamp 2014	Bird	Passeriformes	Corvus monedula	-0.023	0.149	241	8	TRF	Juvenile	20.3	3.010620886
Caprioli 2013	Bird	Passeriformes	Hirundo rustica	-0.014	0.136	60	11	TRF	Juvenile	16	2.772588722
Fairlie 2016	Mammal	Artiodactyla	Ovis aries	-0.405	0.206	116	1	qPCR	Juvenile	22.8	3.126760536
Fairlie 2016	Mammal	Artiodactyla	Ovis aries	-0.262	0.315	87	12	qPCR	Adult	22.8	3.126760536
Foote 2009	Bird	Procellariiformes	Macronectes halli	-0.060	0.249	36	8	TRF	Adult	40	3.688879454
Foote 2011	Bird	Procellariiformes	Macronectes giganteus	-0.327	0.195	47	8	TRF	Adult	40	3.688879454
Reichert 2017	Bird	Procellariiformes	Diomedea exulans	-0.227	0.224	56	12	qPCR	Adult	50	3.912023005
Geiger 2012	Bird	Sphenisciformes	Aptenodytes patagonicus	-2.198	0.524	36	1	qPCR	Juvenile	26	3.258096538
Haussmann 2005	Bird	Passeriformes	Tachycineta bicolor	-0.741	0.308	22	4	TRF	Juvenile	12.1	2.493205453
Heidinger 2012	Bird	Passeriformes	Taeniopygia guttata	-0.420	0.108	99	8.7	qPCR	Juvenile	12	2.48490665
Olsson 2011	Reptile	Squamata	Lacerta agilis	-0.071	0.084	126	25	TRF	Adult	8	2.079441542
Ouyang 2016	Bird	Passeriformes	Tachycineta bicolor	-0.034	0.127	74	3	TRF	Adult	12.1	2.493205453
Reichert 2014	Bird	Passeriformes	Taeniopygia guttata	-0.161	0.227	50	1	qPCR	Adult	12	2.48490665
Reichert 2015	Bird	Passeriformes	Taeniopygia guttata	-0.624	0.296	65	1	qPCR	Juvenile	12	2.48490665
Salomons 2009	Bird	Passeriformes	Corvus monedula	-0.076	0.219	48	4	TRF	Adult	20.3	3.010620886
Stier 2014	Bird	Sphenisciformes	Aptenodytes patagonicus	-0.352	0.190	82	1	qPCR	Juvenile	26	3.258096538
Sudyka 2014	Bird	Passeriformes	Cyanistes caeruleus	-0.036	0.145	56	2	qPCR	Adult	14.6	2.681021529
Taff 2017	Bird	Passeriformes	Geothlypis trichas	-0.296	0.247	89	4	qPCR	Adult	11.5	2.442347035
Ujvari 2009	Reptile	Squamata	Liasis fuscus	0.117	0.278	20	3	TRF	Adult	26.8	3.288401888
Ujvari 2009	Reptile	Squamata	Liasis fuscus	0.477	0.182	50	10	TRF	Juvenile	26.8	3.288401888
Ujvari 2016	Reptile	Squamata	Chlamydosaurus kingii	-0.496	0.254	72	2	qPCR	Adult	9.9	2.292534757
Watson 2015	Bird	Procellariiformes	Hydrobates pelagicus	-1.260	0.430	59	0.2	qPCR	Juvenile	33.8	3.520460802
