# Supplementary material for: The relationship between telomere length and mortality risk in non-model vertebrate systems: a meta-analysis
Source: Philos Trans R Soc Lond B Biol Sci. 2018 Jan 15;373(1741):20160447. doi: 10.1098/rstb.2016.0447 (PMC5784067; doi:10.1098/rstb.2016.0447)
Supplement: Sex specific data [file rstb20160447supp4.csv]

Paper	Class	Order	Species	estimate	se	sex	n	Follow up	Method	Age group
Bauch14	Aves	Charadriiformes	Sterna hirundo	-0.09151	0.13997	m	87	4	trf	adult
Bauch14	Aves	Charadriiformes	Sterna hirundo	-0.2109	0.1781	f	94	4	trf	adult
Barrett13	Aves	Passeriformes	Acrocephalus sechellensis	0.05993	0.10515	m	109	15	qpcr	adult
Barrett13	Aves	Passeriformes	Acrocephalus sechellensis	-0.0164	0.1078	f	94	15	qpcr	adult
Barrett13	Aves	Passeriformes	Acrocephalus sechellensis	-0.5244	0.3258	m	109	1	qpcr	adult
Barrett13	Aves	Passeriformes	Acrocephalus sechellensis	-0.5996	0.3515	f	94	1	qpcr	adult
Caprioli13	Aves	Passeriformes	Hirundo rustico	-0.0794	0.235	m	13	11	trf	juvenile
Caprioli13	Aves	Passeriformes	Hirundo rustico	0.0129	0.1718	f	47	11	trf	juvenile
Boonekamp14	Aves	Passeriformes	Corvus monedula	-0.074	0.1901	m	119	8	trf	juvenile
Boonekamp14	Aves	Passeriformes	Corvus monedula	0.1047	0.2356	f	119	8	trf	juvenile
Sudyka14	Aves	Passeriformes	Cyanistes caeruleus	-0.07285	0.17102	m	36	2	qpcr	adult
Sudyka14	Aves	Passeriformes	Cyanistes caeruleus	1.0872	0.6048	f	20	2	qpcr	adult
Angelier13	Aves	Passeriformes	Setophaga ruticilla	-1.1003	0.4603	m	36	1	qpcr	adult
Belmaker16	Aves	Passeriformes	Tachycineta bicolor	-1.97E-16	5.95E-01	m	11	1	trf	adult
Belmaker16	Aves	Passeriformes	Tachycineta bicolor	-0.05019	0.14037	f	96	1	trf	adult
Heidinger12	Aves	Passeriformes	Taeniopygia guttata	-0.4058	0.1588	m	42	8.7	qpcr	juvenile
Heidinger12	Aves	Passeriformes	Taeniopygia guttata	-0.3864	0.1554	f	57	8.7	qpcr	juvenile
Ouyang16	Aves	Passeriformes	Tachycineta bicolor	0.02645	0.22448	m	35	3	trf	adult
Ouyang16	Aves	Passeriformes	Tachycineta bicolor	-0.04523	0.14596	f	39	3	trf	adult
Salomons09	Aves	Passeriformes	Corvus monedula	-0.2254	0.2642	m	23	4	trf	adult
Salomons09	Aves	Passeriformes	Corvus monedula	0.3241	0.4283	f	25	4	trf	adult
Taff17	Aves	Passeriformes	Geothlypis trichas	-0.2958	0.2466	m	52	4	qpcr	adult
Reichart14	Aves	Passeriformes	Taeniopygia guttata	-0.709	0.5375	m	25	1	qpcr	adult
Reichart14	Aves	Passeriformes	Taeniopygia guttata	0.01603	0.2672	f	25	1	qpcr	adult
Reichart15	Aves	Passeriformes	Taeniopygia guttata	-1.0505	0.5445	m	29	1	qpcr	juvenile
Reichart15	Aves	Passeriformes	Taeniopygia guttata	-0.4436	0.337	f	36	1	qpcr	juvenile
Asghar15	Aves	Passeriformes	Acrocephalus arundinaceus	0.001996	0.186605	m	49	23	qpcr	juvenile
Asghar15	Aves	Passeriformes	Acrocephalus arundinaceus	-0.4387	0.1535	f	51	23	qpcr	juvenile
Haussmann05	Aves	Passeriformes	Tachycineta bicolor	-0.7405	0.3076	f	22	4	trf	juvenile
Froy14	Aves	Procellariiformes	Diomedea exulans	0.0653	0.2693	m	28	12	qpcr	adult
Froy14	Aves	Procellariiformes	Diomedea exulans	-0.8642	0.4541	f	28	12	qpcr	adult
Foote08	Aves	Procellariiformes	Macronectes halli	0.6466	0.461	m	21	8	trf	adult
Foote08	Aves	Procellariiformes	Macronectes halli	-0.5009	0.4098	f	15	8	trf	adult
Foote11	Aves	Procellariiformes	Macronectes giganteus	-0.3681	0.2803	m	27	8	trf	adult
Foote11	Aves	Procellariiformes	Macronectes giganteus	-0.581	0.3771	f	20	8	trf	adult
Watson15	Aves	Procellariiformes	Hydrobates pelagicus	-1.1258	0.4281	f	34	0.2	qpcr	juvenile
Beaulieu11	Aves	Sphenisciformes	Pygoscelis adeliae	-0.0906	0.4092	m	35	3	qpcr	adult
Beaulieu11	Aves	Sphenisciformes	Pygoscelis adeliae	0.2408	0.5196	f	37	3	qpcr	adult
Stier14	Aves	Sphenisciformes	Aptenodytes patagonicus	-0.2911	0.3123	m	39	1	qpcr	juvenile
Stier14	Aves	Sphenisciformes	Aptenodytes patagonicus	-0.3819	0.2394	f	43	1	qpcr	juvenile
Ujvari16	Reptilia	Squamata	Chlamydosaurus kingii	-0.5201	0.3108	m	35	2	qpcr	adult
Ujvari16	Reptilia	Squamata	Chlamydosaurus kingii	-0.3171	0.4209	f	37	2	qpcr	adult
Olsson11	Reptilia	Squamata	Lacerta agilis	0.1552	0.1453	m	62	25	trf	adult
Olsson11	Reptilia	Squamata	Lacerta agilis	-0.2464	0.1118	f	64	25	trf	adult
Ujvari09	Reptilia	Squamata	Liasis fuscus	0.1128	0.3114	m	11	10	trf	juvenile
Ujvari09	Reptilia	Squamata	Liasis fuscus	0.2965	0.5613	f	9	10	trf	juvenile
Ujvari09	Reptilia	Squamata	Liasis fuscus	0.4088	0.2079	m	39	3	trf	adult
Ujvari09	Reptilia	Squamata	Liasis fuscus	0.8202	0.479	f	11	3	trf	adult
Fairlie16	Mammalia	Artiodactyla	Ovis aries	-0.2624	0.3154	f	87	12	qpcr	adult
Fairlie16	Mammalia	Artiodactyla	Ovis aries	-0.4052	0.2059	f	116	1	qpcr	juvenile
